# Supplementary material for: Defect-Mediated Threshold Voltage Tuning in β-Ga2O3 MOSFETs via Fluorine Plasma Treatment
Source: Nanomaterials (Basel). 2025 Dec 17;15(24):1896. doi: 10.3390/nano15241896 (PMC12736358; doi:10.3390/nano15241896)
Supplement: Supplementary file 1 [file nanomaterials-15-01896-s001.zip]

Archive with 1 entries (1 files):
- nanomaterials-4013748-supplementary.docx
